# Supplementary material for: How far from the gold standard? Comparing the accuracy of a Local Position Measurement (LPM) system and a 15 Hz GPS to a laser for measuring acceleration and running speed during team sports
Source: PLoS One. 2021 Apr 23;16(4):e0250549. doi: 10.1371/journal.pone.0250549 (PMC8064559; doi:10.1371/journal.pone.0250549)
Supplement: S1 Data — (XLSX) [file pone.0250549.s001.xlsx]

## Sheet: Laser GPS LPM data
	Maximal acceleration (amax)													maximal speed (vmax)
Subcategory	Laser	LPM 1	LPM 2	LPM 3	LPM 4	LPM 5	LPM 6	GPS 1	GPS 2	GPS 3	GPS 4	GPS 5	GPS 6	Laser	LPM 1	LPM 2	LPM 3	LPM 4	LPM 5	LPM 6	GPS 1	GPS 2	GPS 3	GPS 4	GPS 5	GPS 6
low acceleration from standstill (LA)
trial 1	1.08	1.46	1.07	2.19	1.18	1.04	1.08	1.15	1.25	1.15	1.15	1.2	1.2	6.71	6.22	6.4	6.38	6.37	6.5	6.47	6.59	6.53	6.56	6.55	6.53	6.57
trial 2	0.7225	0.92	0.76	0.76	0.71	0.79	0.93	0.75	0.75	0.75	0.85	0.85	0.7	4.3	4.28	4.14	4.19	4.2	4.18	4.21	4.23	4.23	4.23	4.22	4.22	4.22
trial 3	2.168	1.6	2.45	1.83	1.94	2.6	1.9	2.2	2.4	2	2	2.1	1.95	11.3	10.78	10.8	10.77	10.74	10.99	10.89	11.12	11.15	11.14	11.1	11.12	11.11
trial 4	2.69125	1.76	1.79	2.07	1.65	1.73	1.77	1.25	1.35	1.4	1.2	1.25	1.15	9.22	8.8	8.85	8.9	8.68	8.88	8.86	9.03	9	9.02	9.02	9.03	9.03
trial 5	1.9925	1.62	2.26	1.6	1.7	1.92	1.75	2.15	1.5	1.05	1.35	1.2	1.3	4.35	4.19	4.16	4.3	4.18	4.19	4.15	4.26	4.26	4.21	4.27	4.23	4.24
trial 6	2.2075	1.26	1.56	1.3	1.43	1.43	1.52	1.1	1.05	1.4	2.85	1.05	1.25	4.595	4.49	4.43	4.56	4.58	4.58	4.32	4.57	4.5	4.52	4.51	4.55	4.54
trial 7	1.45	1.39	1.74	1.3	1.63	1.93	1.48	1.35	1.75	1.5	1.5	1.3	1.25	4	3.95	3.92	3.9	3.81	3.86	3.69	3.92	3.88	3.89	3.92	3.89	3.88
trial 8	1.765	1.04	1.05	1	1.07	1.29	1.1	0.9	0.7	1.05	1.05	0.9	0.85	4.03	4.11	4.11	4.07	3.96	4.07	4.11	3.97	3.98	3.95	4	3.95	3.97
high acceleration from standstill (HA)
trial 1	7.50375	5.82	5.51	6.21	6.12	6	5.98	9.65	7	7	8	8.1	8	10.17	9.79	10.13	10.47	10.19	10.16	10.65	10.05	10.05	10.09	10.06	10.08	10.1
trial 2	4.6325	3.62	3.14	3.43	3.25	3.04	3.21	3.5	3.35	3.45	3.95	3.25	3.25	7.6	7.63	7.66	7.69	7.6	7.64	7.73	7.51	7.52	7.53	7.49	7.54	7.51
trial 3	7.7913	5.78	5.74	6.52	5.65	5.63	6.06	6.6	7.25	7.05	7.95	7.55	7.3	11.03	10.99	10.86	11.1	11.48	11.03	11.61	10.97	10.95	10.95	10.95	10.94	10.16
trial 4	3.6975	4.98	2.74	3.08	2.89	3	3	3.65	3.55	3.65	3.75	3.5	3.5	9.255	9.12	8.92	8.93	8.98	9.01	9.06	9.17	9.15	9.18	9.17	9.18	9.2
trial 5	6.29125	5.21	5.2	6.35	5.18	5.26	5.2	7.15	11.15	11.25	7.35	11.6	7.6	11.17	11.12	10.9	10.96	11.08	11.02	11.56	11.02	11.01	11.02	11.03	11.04	11.04
trial 6	7.575	6.41	6.13	6.79	5.93	5.46	6.04	8.4	6.45	8.35	7.7	7.75	7.1	11.1	10.89	11.08	11.05	10.95	10.96	11.37	10.97	10.98	10.97	10.97	10.98	10.97
high acceleration from a pre-defined speed (6, 10.8 and 15km·h-1) (HA-preS)
trial 1 (initial speed: 6km·h-1)	4.348	4.53	5.22	4.8	4.94	5.09	5.23	4.45	4.25	4.25	4.2	4.35	4.35	10.97	10.65	10.63	10.72	10.8	10.82	11.34	10.8	10.81	10.81	10.79	10.78	10.79
trial 2 (initial speed: 6km·h-1)	5.29125	6.7	6.58	5.45	5.94	5.9	6.33	5.15	5.35	5.15	5.4	5.4	5.15	11.15	11.43	11.22	11.4	11.44	11.12	11.78	11	10.99	10.98	11	11.01	11.01
trial 3 (initial speed: 10.8km·h-1)	3.91875	4.11	4.58	4.45	4.57	4.62	5.48	3.9	4.35	4.05	4.15	3.85	3.85	11.05	11.04	10.87	11.05	10.97	11.04	11.42	10.99	10.98	10.98	10.99	11.01	10.96
trial 4 (initial speed: 10.8km·h-1)	5.155	5.29	5.5	5.85	5.33	5.14	5.55	5.05	4.9	4.85	5.15	5.15	4.85	10.99	10.99	11.07	11.19	11.09	11.15	11.55	10.87	10.87	10.84	10.86	10.84	10.85
trial 5 (initial speed: 15km·h-1)	4.25125	4.2	4.54	4.09	4.73	4.55	4.47	4.2	4.05	4.05	4.1	4.1	4.2	11.04	11.43	11.28	11.36	11.34	11.48	11.72	10.91	10.91	10.92	10.93	10.93	10.94
trial 6 (initial speed: 15km·h-1)	4.77125	4.92	4.82	4.99	4.45	4.68	4.51	4.5	4.55	4.45	4.75	4.4	4.45	11.045	11.23	11.26	11.16	11.38	11.47	11.54	10.94	10.94	10.94	10.93	10.94	10.95
acceleration after an abrupt deceleration (A-D)
trial 1	5.175	6.22	5.87	6.46	5.79	5.56	6.3	4.95	5.1	5.2	5.1	4.95	4.85	10.42	10.44	10.49	10.62	10.72	10.53	11.44	10.29	10.33	10.33	10.3	10.35	10.33
trial 2	3.0125	2.76	2.69	3.19	3.19	2.86	2.75	2.95	3.05	2.9	3.1	3.5	3.1	8.275	8.33	8.44	8.47	8.55	8.36	8.63	8.26	8.25	8.25	8.25	8.25	8.23
trial 3	1.7938	2.13	1.77	1.69	1.81	1.73	1.52	1.7	1.85	1.8	1.9	1.95	1.8	5.17	5.13	5.09	5.19	5.17	5.21	5.43	5.04	5.06	5.07	5.09	5.08	5.06
trial 4	1.4037	1.7	1.2	1.11	1.19	1.19	1	1.45	1.3	1.4	1.45	1.55	1.45	4.96	4.63	4.77	4.73	4.94	4.94	5.07	4.87	4.86	4.8	4.91	4.88	4.86
acceleration after a 180° change of direction (A-COD)
trial 1	2.5625	0.88	0.86	0.83	0.86	0.88	0.63	0.9	0.75	0.9	0.8	0.95	0.85	3.39	3.32	3.36	3.46	3.37	3.39	3.38	3.29	3.28	3.29	3.29	3.32	3.29
trial 2	4.0425	2.31	2.03	2.3	2.2	2.45	2.78	1.25	1.35	1.2	1.6	1.3	1.55	7.235	6.94	7.1	7.1	6.99	7.02	7.1	7.13	7.13	7.11	7.13	7.12	7.13
trial 3	3.5913	1.44	1.34	1.44	1.26	1.36	1.24	1.4	1.5	1.4	1.6	1.3	1.65	6.63	6.37	6.45	6.51	6.44	6.46	6.47	6.52	6.51	6.52	6.55	6.49	6.51
trial 4	3.63625	1.91	2.11	1.93	2.13	2.12	2.22	1.7	1.7	1.55	0.95	1.8	1.95	4.44	4.5	4.39	4.34	4.41	4.51	4.48	4.41	4.42	4.41	4.45	4.41	4.42
repetitive high acceleration, shuttle runs 4 x 5m (RA-5m)
trial 1	3.1613	1.75	1.9	2.24	1.88	1.92	2.35	2.05	2.15	2.2	2.35	1.95	1.95	4.08	3.57	3.37	3.43	3.52	3.4	3.76	3.98	3.95	3.96	3.96	3.93	3.94
trial 2	5.35875	3.29	3.35	3.66	3.46	3.73	4.39	3.55	3.5	2.3	2.8	2.3	3.65	4.96	4.36	4.31	4.18	4.28	4.29	5.1	4.85	4.85	4.82	4.81	4.82	4.82
trial 3	4.8987	1.78	1.49	1.62	1.55	1.52	1.7	1.9	1.95	2.2	2.05	2.15	2.5	3.8	3.4	3.41	3.43	3.38	3.37	3.68	3.69	3.65	3.68	3.68	3.7	3.7
trial 4	4.6425	2.75	2.81	2.42	3.2	2.88	3.63	3.6	3.65	3.6	3.85	3.45	3.55	5.535	4.47	4.52	4.62	4.41	4.47	4.93	5.33	5.31	5.19	5.29	5.3	5.31
trial 5	5.6188	3.08	2.89	3.31	2.76	2.96	3.43	2.15	2.85	2.5	2.6	2.45	2.7	4.52	4.04	4.03	4.13	4.09	4.01	4.64	4.33	4.36	4.37	4.36	4.35	4.33
trial 6	6.80625	3.7	4.23	4.28	4.11	4.5	5.25	4.5	5.1	4.7	4.45	5.3	5.1	5.845	5.32	5.4	5.35	5.27	5.42	6.36	5.7	5.7	5.65	5.65	5.67	5.7
repetitive high acceleration, shuttle run 4 x 10m (RA-10m)
trial 1	4.6638	2.51	2.16	2.31	3.45	2.3	1.88	2.95	3.25	2.75	2.75	2.65	2.55	4.88	4.27	4.41	4.46	4.36	4.46	4.48	4.77	4.81	4.8	4.76	4.78	4.78
trial 2	5.86125	4.73	4.8	4.79	4.81	4.89	5.45	5.55	5.75	5.65	5.8	5.75	5.9	8.955	8.03	7.97	7.99	7.83	8.04	9.11	8.64	8.76	8.68	8.82	8.76	8.79
trial 3	3.26	1.71	1.97	1.9	1.63	1.92	1.61	1.7	1.6	1.85	1.8	1.75	1.75	5.14	5.05	5.05	4.99	4.94	4.94	4.94	5	4.98	5.02	5.02	5.03	5
trial 4	6.16375	3.55	3.75	3.18	3.85	3.6	3.2	5.7	6.1	5.35	5.55	5.5	5.75	8.285	7.48	7.48	7.36	7.54	7.46	8.38	8.15	8.15	8.13	8.18	8.17	8.18
trial 5	4.8575	2.41	2.37	2.13	2.37	2.67	2.75	3.3	3.4	3.3	3.2	3.4	3.55	5.52	5.05	5.15	5.32	5.04	4.97	5.3	5.45	5.43	5.51	5.5	5.47	5.44
trial 6	6.12625	6.27	5.5	5.69	5.69	5.36	5.2	6.3	6.35	6.05	6.3	6.05	6.05	9.5	8.76	8.69	8.67	8.57	8.63	9.3	9.3	9.32	9.29	9.21	9.31	9.32
red numbers = Outliers, excluded from further calculations (> ± 2 Standard deviations)
